# Supplementary material for: Ferulic Acid Prevents Nonalcoholic Fatty Liver Disease by Promoting Fatty Acid Oxidation and Energy Expenditure in C57BL/6 Mice Fed a High-Fat Diet
Source: Nutrients. 2022 Jun 18;14(12):2530. doi: 10.3390/nu14122530 (PMC9230086; doi:10.3390/nu14122530)
Supplement: Supplementary file 1 [file nutrients-14-02530-s001.zip]

Archive with 1 entries (1 files):
- nutrients-1717937-supplementary.pdf
